# Supplementary material for: Febuxostat provides renoprotection in patients with hyperuricemia or gout: a systematic review and meta-analysis of randomized controlled trials
Source: Ann Med. 2024 May 13;56(1):2332956. doi: 10.1080/07853890.2024.2332956 (PMC11095284; doi:10.1080/07853890.2024.2332956)
Supplement: Supplemental Material [file IANN_A_2332956_SM8752.zip]

Archive with 15 entries (15 files):
- graphic/FigureS1A.jpg
- graphic/FigureS1B.jpg
- graphic/FigureS1C.jpg
- graphic/FigureS2.jpg
- graphic/FigureS3.jpg
- graphic/FigureS4A.jpg
- graphic/FigureS4B.jpg
- graphic/FigureS4C.jpg
- graphic/FigureS4D.jpg
- graphic/FigureS5A.jpg
- graphic/FigureS5B.jpg
- graphic/FigureS6A.jpg
- graphic/FigureS6B.jpg
- graphic/graph_abstract.jpg
- graphic/Table.docx
